# Supplementary material for: Exploration of the Electronic and Catalytic Properties of [Co5MS8(PEt3)5]1+ Nanoclusters: A Computational Study
Source: Nanomaterials (Basel). 2026 May 12;16(10):587. doi: 10.3390/nano16100587 (PMC13209726; doi:10.3390/nano16100587)
Supplement: Supplementary file 1 [file nanomaterials-16-00587-s001.zip]

Archive with 1 entries (1 files):
- nanomaterials-4218155-supplementary.pdf
